# Supplementary material for: Effect of L. crispatus M247 Administration on Pregnancy Outcomes in Women Undergoing IVF: A Controlled, Retrospective, Observational, and Open-Label Study
Source: Microorganisms. 2023 Nov 17;11(11):2796. doi: 10.3390/microorganisms11112796 (PMC10673025; doi:10.3390/microorganisms11112796)
Supplement: Supplementary file 1 [file microorganisms-11-02796-s001.zip]

Archive with 1 entries (1 files):
- microorganisms-2669825-supplementary.pdf
